# Supplementary material for: Mitochondrial DNA disease discovery through evaluation of genotype and phenotype data: The Solve-RD experience
Source: Am J Hum Genet. 2025 Apr 29;112(6):1376–87. doi: 10.1016/j.ajhg.2025.04.003 (PMC12256788; doi:10.1016/j.ajhg.2025.04.003)
Supplement: Table S2. Evaluation of diagnosed individuals and those with variants not found in MitoPhen — Individual IDs 1–37 denote persons diagnosed by the Solve-RD project. Individuals 38–63 are those who remain undiagnosed or have been diagnosed with nuclear gene variants (see ‘Outcome in Solve-RD cohort’ column). HF: heteroplasmic fraction; HPO: human phenotype ontology terms; Phenotype similarity scores are high (H) if ≥ 0.5, medium (M) if ≥ 0.3 < 0.5, low (L) if < 0.3; ACMG classification criteria for likely pathogenic (LP), variants of uncertain significance (VUS) and likely benign (LB) variants are shown. The variants classified as VUS were also not included in MitoPhen. Overall outcomes for the individual-variant evaluations are also shown. ∗ACMG classification criteria acquired from the evidence repository within the Clinical Genome Resource (https://erepo.genome.network/evrepo/ui) accessed August 18, 2024. [file mmc2.xlsx]

## Sheet: Sheet1
Table S2
Individual ID	MtDNA variant and gene	HGVS nomenclature	HF (%)	HPO terms	Phenotype similarity score (H/M/L)	ACMG classification (criteria met)	Outcome in Solve-RD cohort
P1	m.3243A>G (MT-TL1, HGNC:7490)	NC_012920.1: m.3243A>G	13.2	Dysarthria, Gait disturbance	0.33 (M)	Pathogenic (PS4, PM2, PP1, PP3)	Diagnosed
P2	m.3243A>G (MT-TL1, HGNC:7490)	NC_012920.1: m.3243A>G	29.2	Muscle weakness, Progressive muscle weakness, EMG: decremental response of compound muscle action potential to repetitive nerve stimulation, Fatigable weakness, Quadriceps muscle weakness, Increased serum lactate	0.45 (M)	Pathogenic (PS4, PM2, PP1, PP3)	Diagnosed
P3	m.3291T>C (MT-TL1, HGNC:7490)	NC_012920.1: m.3291T>C	21.5	Abnormality of the gingiva, Prominent nasal bridge, Pectus excavatum, Seizures, Motor delay, Bilateral talipes equinovarus, Ventriculomegaly, Polymicrogyria, Hematemesis, Scoliosis, Abnormal muscle tone, Short stature, Decreased body weight, Feeding difficulties in infancy, Intellectual disability severe, Long fingers	0.65 (H)	Likely pathogenic (PS3_Supporting, PP1_Moderate, PM6, PP3, PM2_Supporting, PS4_Moderate)*	Diagnosed
P4	m.8344A>G (MT-TK, HGNC:7489)	NC_012920.1: m.8344A>G	96.3	Gait disturbance	0.28 (L)	Pathogenic (PP3, PS4, PP1_Moderate, PS3_Supporting)*	Diagnosed
P5	m.8344A>G (MT-TK, HGNC:7489)	NC_012920.1: m.8344A>G	53.3	Difficulty walking, Progressive muscle weakness, Sensory axonal neuropathy, EMG: neuropathic changes, EMG: myopathic abnormalities, Muscular dystrophy, Motor axonal neuropathy, Proximal muscle weakness in lower limbs, Proximal muscle weakness in upper limbs	0.57 (H)	Pathogenic (PP3, PS4, PP1_Moderate, PS3_Supporting)*	Diagnosed
P6	m.8851T>C (MT-ATP6, HGNC:7414)	NC_012920.1: m.8851T>C	94.4	Sensory neuropathy, Ataxia, Anarthria, Abnormal aggressive impulsive or violent behaviour	0.45 (M)	VUS/Likely pathogenic (PS4_Moderate, PS3_Moderate, PP1, PP3)	Diagnosed
P7	m.8993T>G (MT-ATP6, HGNC:7414)	NC_012920.1: m.8993T>G	99.1	Decreased activity of mitochondrial complex III	0.29 (L)	Pathogenic (PP3, PM6_Strong, PM2_Supporting, PS4, PM5, PS3_Supporting, PP1_Moderate)*	Diagnosed
P8	m.8993T>C (MT-ATP6, HGNC:7414)	NC_012920.1: m.8993T>C	95.8	Spastic paraplegia, Peripheral neuropathy	0.38 (M)	Pathogenic (PS4, PP1_Moderate, PS3_Supporting, PM5, PP3)*	Diagnosed
P9	m.8993T>C (MT-ATP6, HGNC:7414)	NC_012920.1: m.8993T>C	95.6	Spastic paraplegia, Peripheral neuropathy	0.38 (M)	Pathogenic (PS4, PP1_Moderate, PS3_Supporting, PM5, PP3)*	Diagnosed
P10	m.9035T>C (MT-ATP6, HGNC:7414)	NC_012920.1: m.9035T>C	93.5	Hearing impairment, Autism, Ataxia, Intellectual disability mild, Dysarthria, Polyneuropathy, Cerebellar atrophy, Dystonia, Dysphonia, Pes cavus, Hammertoe, Bradykinesia, Broad-based gait, Impaired vibration sensation in the lower limbs, Limb dysmetria, Limb hypertonia, Absent Achilles reflex, Intermittent hyperventilation, Hypermetric saccades	0.92 (H)	Likely pathogenic (PP3, PS3_Moderate, PM2_Supporting, PS4_Moderate)*	Diagnosed
P11	m.9176T>C (MT-ATP6, HGNC:7414)	NC_012920.1: m.9176T>C	98.7	Dysarthria, Gait disturbance	0.33 (M)	Pathogenic (PM5, PS3_Supporting, PP1_Moderate, PP3, PS4)*	Diagnosed
P12	m.9176T>C (MT-ATP6, HGNC:7414)	NC_012920.1: m.9176T>C	100	Gait disturbance, Tremor, Progressive cerebellar ataxia, Extrapyramidal muscular rigidity	0.37 (M)	Pathogenic (PM5, PS3_Supporting, PP1_Moderate, PP3, PS4)*	Diagnosed
P13	m.9176T>C (MT-ATP6, HGNC:7414)	NC_012920.1: m.9176T>C	100	Urinary incontinence, Hearing impairment, Impotence, Hypertension, Saccadic smooth pursuit, Large hands, Dysarthria, Cerebellar atrophy, Lower limb spasticity, Spastic gait, Gait ataxia, Limb ataxia, Dysdiadochokinesis, Intention tremor, Atrial fibrillation, Cerebellar vermis atrophy, Impaired distal tactile sensation, Impaired vibration sensation at ankles, Progressive forgetfulness, Upper limb …	0.92 (H)	Pathogenic (PM5, PS3_Supporting, PP1_Moderate, PP3, PS4)*	Diagnosed
P14	m.9185T>C (MT-ATP6, HGNC:7414)	NC_012920.1: m.9185T>C	90	Episodic ataxia, Gait imbalance, Postural instability	0.21 (L)	Pathogenic (PP3, PM2_Supporting, PS4, PP1_Moderate, PS3_Supporting, PM6)*	Diagnosed
P15	m.9185T>C (MT-ATP6, HGNC:7414)	NC_012920.1: m.9185T>C	77.4	Muscle weakness, Impaired vibratory sensation, Sensory axonal neuropathy, Motor axonal neuropathy, Distal upper limb amyotrophy, Distal lower limb amyotrophy, Distal upper limb muscle weakness, Distal lower limb muscle weakness	0.51 (H)	Pathogenic (PP3, PM2_Supporting, PS4, PP1_Moderate, PS3_Supporting, PM6)*	Diagnosed
P16	m.9185T>C (MT-ATP6, HGNC:7414)	NC_012920.1: m.9185T>C	96.9	Impaired vibratory sensation, Progressive muscle weakness, Sensory axonal neuropathy, EMG: neuropathic changes, Motor axonal neuropathy, Distal upper limb amyotrophy, Distal lower limb amyotrophy, Distal upper limb muscle weakness, Distal lower limb muscle weakness, Impaired tactile sensation	0.54 (H)	Pathogenic (PP3, PM2_Supporting, PS4, PP1_Moderate, PS3_Supporting, PM6)*	Diagnosed
P17	m.9185T>C (MT-ATP6, HGNC:7414)	NC_012920.1: m.9185T>C	100	Ataxia, Dysarthria, Global developmental delay, Pes cavus, Hammertoe, Paraesthesia, EMG abnormality, Difficulty standing	0.55 (H)	Pathogenic (PP3, PM2_Supporting, PS4, PP1_Moderate, PS3_Supporting, PM6)*	Diagnosed
P18	m.10197G>A (MT-ND3, HGNC:7458)	NC_012920.1: m.10197G>A	99	Cognitive impairment	0.36 (M)	Pathogenic (PS4, PS3_Supporting, PP1, PP3, PM6_Strong, PM2_Supporting)*	Diagnosed
P19	m.5698G>A (MT-TN, HGNC:7493)	NC_012920.1: m.5698G>A	49	Abnormal activity of mitochondrial respiratory chain, Myopathy, Proximal muscle weakness, Delayed gross motor development, Motor delay, Elevated circulating creatine kinase concentration, Increased serum lactate, Ragged-red muscle fibers, Multiple mitochondrial DNA deletions, Ptosis, External ophthalmoplegia	0.64 (H)	VUS (PS3, PM2)	Diagnosed
P20	m.9032T>C (MT-ATP6, HGNC:7414)	NC_012920.1: m.9032T>C	84	Muscular hypotonia, Motor delay, Constipation, Drooling, Abnormality of the immune system, Abnormality of mitochondrial metabolism, Bruxism, Feeding difficulties in infancy	0.51 (H)	VUS (PP1, PP3, PM6, PM2, PS3)	Diagnosed
P21	m.9478T>C (MT-CO3, HGNC:7422)	NC_012920.1: m.9478T>C	100	Leg muscle stiffness, Dysarthria, Gait disturbance	0.33 (M)	VUS (PP1)	Diagnosed (by local laboratory)
P22	m.3302A>G (MT-TL1, HGNC:7490)	NC_012920.1:3302A>G	86	Epileptic encephalopathy, Epileptic spasm, Microcephaly, Global developmental delay	0.41 (M)	Likely pathogenic (PP1, PP3, PM2_Supporting, PS4_Moderate, PS3_Supporting)*	Likely causative
P23	m.8344A>G (MT-TK, HGNC:7489)	NC_012920.1: m.8344A>G	71	Ptosis, Ophthalmoparesis, Myopathy, Progressive muscle weakness, EMG abnormality, EMG: myopathic abnormalities, Proximal muscle weakness in lower limbs, Proximal muscle weakness in upper limbs, Generalized limb muscle atrophy, Facial palsy, Hemifacial atrophy, Arrhythmia, Abnormality of muscle morphology	0.53 (H)	Pathogenic (PP3, PS4, PP1_Moderate, PS3_Supporting)*	Likely causative
P24	m.8993T>G (MT-ATP6, HGNC:7414)	NC_012920.1: m.8993T>G	94	Cerebellar atrophy, Specific learning disability, Increased serum lactate, Epileptic spasm, Arachnoid cyst	0.44 (M)	Pathogenic (PP3, PM6_Strong, PM2_Supporting, PS4, PM5, PS3_Supporting, PP1_Moderate)*	Likely causative
P25	m.3460G>A (MT-ND1, HGNC:7455)	NC_012920.1: m.3460G>A	89	Leber optic atrophy	1 (H)	Pathogenic (PM6_Supporting, PP1_Moderate, PP3, PS3_Moderate, PS4)*	Likely causative
P26	m.11778G>A (MT-ND4, HGNC:7459)	NC_012920.1: m.11778G>A	100	Leber optic atrophy	1 (H)	Pathogenic (PS3_Supporting, PP1_Moderate, PP3, PS4)*	Likely causative
P27	m.14484T>C (MT-ND6, HGNC:7462)	NC_012920.1: m.14484T>C	91	Leber optic atrophy	1 (H)	Pathogenic (PP3, PS3_Moderate, PM5, PS4, PM6_Supporting)*	Likely causative
P28	m.1555A>G (MT-RNR1, HGNC:7470)	NC_012920.1: m.1555A>G	100	Mild neurosensory hearing impairment	0.57 (H)	Pathogenic (PS4, PP3, PS3_supporting)*	Likely causative
P29	m.1555A>G (MT-RNR1, HGNC:7470)	NC_012920.1: m.1555A>G	93	Mild neurosensory hearing impairment	0.57 (H)	Pathogenic (PS4, PP3, PS3_supporting)*	Likely causative
P30	m.1555A>G (MT-RNR1, HGNC:7470)	NC_012920.1: m.1555A>G	100	Mild neurosensory hearing impairment	0.57 (H)	Pathogenic (PS4, PP3, PS3_supporting)*	Likely causative
P31	m.1555A>G (MT-RNR1, HGNC:7470)	NC_012920.1: m.1555A>G	100	Mild neurosensory hearing impairment	0.57 (H)	Pathogenic (PS4, PP3, PS3_supporting)*	Likely causative
P32	m.1555A>G (MT-RNR1, HGNC:7470)	NC_012920.1: m.1555A>G	100	Mild neurosensory hearing impairment	0.57 (H)	Pathogenic (PS4, PP3, PS3_supporting)*	Likely causative
P33	m.1555A>G (MT-RNR1, HGNC:7470)	NC_012920.1: m.1555A>G	100	Mild neurosensory hearing impairment	0.57 (H)	Pathogenic (PS4, PP3, PS3_supporting)*	Likely causative
P34	m.1555A>G (MT-RNR1, HGNC:7470)	NC_012920.1: m.1555A>G	100	Mild neurosensory hearing impairment	0.57 (H)	Pathogenic (PS4, PP3, PS3_supporting)*	Likely causative
P35	m.1555A>G (MT-RNR1, HGNC:7470)	NC_012920.1: m.1555A>G	100	Mild neurosensory hearing impairment	0.57 (H)	Pathogenic (PS4, PP3, PS3_supporting)*	Likely causative
P36	m.1555A>G (MT-RNR1, HGNC:7470)	NC_012920.1: m.1555A>G	96	Mild neurosensory hearing impairment	0.57 (H)	Pathogenic (PS4, PP3, PS3_supporting)*	Likely causative
P37	m.1555A>G (MT-RNR1, HGNC:7470)	NC_012920.1: m.1555A>G	100	Microcephaly, Hearing abnormality, Hearing impairment, Sensorineural hearing impairment, Mixed hearing impairment, Short attention span, Intellectual disability, Seizure, Global developmental delay, Mental deterioration, Intellectual disability profound, Intellectual disability moderate, EEG abnormality, Abnormal cerebral white matter morphology, Recurrent infections, Periventricular heterotopia,…	0.58 (H)	Pathogenic (PS4, PP3, PS3_supporting)*	Likely causative
P38	m.16023G>A (MT-TP, HGNC:7494)	NC_012920.1: m.16023G>A	7.6	Hypospadias, Cleft palate, Hearing impairment, Ventricular septal defect, Pulmonic stenosis, Patent ductus arteriosus, Pes cavus, Scoliosis, Mild global developmental delay, Enlarged vestibular aqueduct	0.92 (H)	VUS (PS3, PP3, PM2)	More information needed (undiagnosed)
P39	m.3249G>A (MT-TL1, HGNC:7490)	NC_012920.1: m.3249G>A	4.2	Decreased head circumference, Hypotonia, Generalized tonic seizure, Generalized atonic seizure, Typical absence seizure, Bilateral tonic-clonic seizure, EEG with polyspike wave complexes, Developmental regression, Intellectual disability, Refractory drug response, Global developmental delay, Epileptic encephalopathy	0.54 (H)	VUS (PM2, PP1)	More information needed (undiagnosed)
P40	m.14696A>G (MT-TE, HGNC:7479)	NC_012920.1: m.14696A>G	8	Seizures, Encephalopathy, Intellectual disability severe	0.62 (H)	LB (BP4, ?BP2)	No further action (undiagnosed)
P41	m.12183G>A (MT-TH, HGNC:7487)	NC_012920.1: m.12183G>A	4	Thin upper lip vermilion, Hypertelorism, High forehead, Abnormality of the pinna, Anteverted nares, Autism, Seizures, Ventricular septal defect, Patent ductus arteriosus, Anaemia, Lower limb spasticity, Clinodactyly of the 5th finger, Short stature, Thin lower lip vermilion, Intellectual disability severe, Abnormal number of incisors	0.54 (H)	VUS (PS3, PM2, PP1, PP3)	Solved other (nuclear gene WAC)
P42	m.15990C>T (MT-TP, HGNC:7494)	NC_012920.1: m.15990C>T	4	Thin upper lip vermilion, Short philtrum, Prominent antihelix, Rod-cone dystrophy, Thick eyebrow, Delayed speech and language development, Tapered finger, Intellectual disability, Obesity, Pes planus, Short stature, 2-3 toe syndactyly, Prominent nasal tip, Short 5th finger, Knee pain, Long fingers	0.48 (M)	LP (PS3, PS4, PM2, PM6)	Solved other (nuclear gene TMEM218)
P43	m.14692A>G (MT-TE, HGNC:7479)	NC_012920.1: m.14692A>G	100	Open mouth, High palate, Strabismus, Intellectual disability, Global developmental delay, Neonatal hypotonia, Joint hypermobility, Aortic regurgitation, Truncal obesity, Bilateral cryptorchidism	0.49 (M)	LB (BP4)	No further action (undiagnosed)
P44	m.15209T>C (MT-CYB, HGNC:7427)	NC_012920.1: m.15209T>C	92	Urinary incontinence, Ataxia, Dysarthria, Cerebellar atrophy, Hyperreflexia, Dysphagia, Dysdiadochokinesis, Head tremor, Hypermetric saccades, Limb tremor	0.42 (M)	VUS (PM2, PP3)	Solved other (nuclear gene PRDX3)
P45	m.3242G>A (MT-TL1, HGNC:7490)	NC_012920.1: m.3242G>A	1.1	Ataxia, Gait ataxia, Limb ataxia, Dysdiadochokinesis	0.32 (M)	VUS (PM2, PM6, PS4_mod)	Solved other (nuclear gene)
P46	m.10189T>C (MT-ND3, HGNC:7458)	NC_012920.1: m.10189T>C	100	Mitral regurgitation, Mitral valve prolapse	0.37 (M)	VUS (PM2)	No further action (undiagnosed)
P47	m.12313T>C (MT-TL2, HGNC:7491)	NC_012920.1: m.12313T>C	1.4	Muscle weakness, Progressive muscle weakness, EMG: neuropathic changes, Proximal muscle weakness in lower limbs, Proximal muscle weakness in upper limbs	0.34 (M)	VUS (PS3, PM2, PP3)	More information (undiagnosed)
P48	m.15092G>A (MT-CYB, HGNC:7427)	NC_012920.1: m.15092G>A	7.4	Epileptic encephalopathy, Global developmental delay, Amelogenesis imperfecta, Neutropenia, Hypotonia	0.40 (M)	VUS (PM2, PM6, PP3)	More information (undiagnosed)
P49	m.15092G>A (MT-CYB, HGNC:7427)	NC_012920.1: m.15092G>A	7.4	Epicanthus, Seizure, Global developmental delay, Abnormal facial shape, Generalized-onset seizure, Severe muscular hypotonia, Muscular hypotonia of the trunk, Infantile muscular hypotonia	0.48 (M)	VUS (PM2, PM6, PP3)	More information (undiagnosed)
P50	m.15915G>A (MT-TT, HGNC:7499)	NC_012920.1: m.15915G>A	2	Vesicoureteral reflux, Thin vermilion border, Retrognathia, Epicanthus, Broad philtrum, Smooth philtrum, Broad forehead, Nasolacrimal duct obstruction, Blepharophimosis, Delayed speech and language development, Single transverse palmar crease, Sacral dimple, Intellectual disability, Global developmental delay, Atrial septal defect, Gastroesophageal reflux, Tethered cord, Syringomyelia, Anomalous …	0.48 (M)	VUS (PM2, PP3)	More information (undiagnosed)
P51	m.15967G>A (MT-TP, HGNC:7494)	NC_012920.1: m.15967G>A	5	High palate, Thin vermilion border, Short philtrum, Low-set posteriorly rotated ears, Long eyelashes, Esotropia, Synophrys, Growth delay, Spastic tetraplegia, Delayed skeletal maturation, Cerebral hypomyelination, Muscular hypotonia of the trunk, Severe global developmental delay, Small for gestational age, Premature birth, Birth length less than 3rd percentile, Congenital microcephaly	0.40 (M)	VUS (PS3, PM2, PM6, PP3)	More information (undiagnosed)
P52	m.15995G>A (MT-TP, HGNC:7494)	NC_012920.1: m.15995G>A	1.2	Mixed hearing impairment, Areflexia, Muscle weakness, Skeletal muscle atrophy, Progressive muscle weakness, Myalgia, Muscle cramps, EMG: neuropathic changes, Distal upper limb amyotrophy, Distal lower limb amyotrophy, Proximal upper limb amyotrophy, Proximal lower limb amyotrophy, Distal upper limb muscle weakness, Proximal muscle weakness in lower limbs, Proximal muscle weakness in upper limbs, …	0.43 (M)	VUS (PM2, PM6, PP3)	More information (undiagnosed)
P53	m.3244G>A (MT-TL1, HGNC:7490)	NC_012920.1: m.3244G>A	1.6	Behavioral abnormality, Poor eye contact, Clumsiness, Hyporeflexia of lower limbs, Multifocal epileptiform discharges, Epileptic spasms, Moderate global developmental delay, Infantile spasms, Pschomotor retardation, Epileptic encephalopathy, Abnormal delivery, Developmental stagnation at onset of seizures, Developmental stagnation, Ventouse delivery	0.43 (M)	VUS (PS3, PM2, PP1)	More information (undiagnosed)
P54	m.5538G>A (MT-TW, HGNC:7501)	NC_012920.1: m.5538G>A	1.2	Muscle weakness, Scoliosis, Skeletal muscle atrophy, Progressive muscle weakness, EMG: neuropathic changes, Proximal upper limb amyotrophy, Proximal lower limb amyotrophy, Proximal muscle weakness in lower limbs, Proximal muscle weakness in upper limbs	0.36 (M)	VUS (PM2, PP3, PS3)	More information (undiagnosed)
P55	m.5816A>G (MT-TC, HGNC:7477)	NC_012920.1: m.5816A>G	100	Seizure, Neurodevelopmental delay	0.41 (M)	VUS (PS4_mod, PM2, PP3)	More information (undiagnosed)
P56	m.5816A>G (MT-TC, HGNC:7477)	NC_012920.1: m.5816A>G	100	Abnormality of movement, Bilateral tonic-clonic seizure, Focal-onset seizure, Brain atrophy, Developmental regression, Refractory drug response, Intellectual disability mild, Epileptic encephalopathy	0.47 (M)	VUS (PS4_mod, PM2, PP3)	More information (undiagnosed)
P57	m.622G>A (MT-TF, HGNC:7481)	NC_012920.1: m.622G>A	20	Psychosis, Gait disturbance, Parkinsonism, Dystonia, Bradykinesia	0.35 (M)	VUS (PS3, PM2)	More information (undiagnosed)
P58	m.625G>A (MT-TF, HGNC:7481)	NC_012920.1: m.625G>A	1.5	Macrocephaly, Full cheeks, Macrotia, Seizure, Global developmental delay, Ventricular septal defect, Patent foramen ovale, Pes cavus, Limb dystonia, Intellectual disability severe, Epileptic spasm, Severe global developmental delay, Infantile spasms, Thick vermilion border, Multifocal seizures, Diffuse cerebellar atrophy, Meconium stained amniotic fluid	0.37 (M)	VUS (PM2, PP3)	No further action (undiagnosed)
P59	m.9155A>T (MT-ATP6, HGNC:7414)	NC_012920.1: m.9155A>T	42	Microcephaly, Delayed speech and language development, Hirsutism, Intellectual disability, Intellectual disability mild, Global developmental delay, Absent speech, Intellectual disability moderate, Poor speech, Short stature, Frontal hirsutism, Cognitive impairment	0.46 (M)	VUS (PM2, PM5, PP3)	No further action (undiagnosed)
P60	m.8561C>T (MT-ATP8/6, HGNC:7415)	NC_012920.1: m.8561C>T	1.1	Infantile spasms	0.19 (L)	VUS (PM2, PP3)	No further action (undiagnosed)
P61	m.3242G>A (MT-TL1, HGNC:7490)	NC_012920.1: m.3242G>A	1.1	Myopathy, Myofibrillar myopathy	0.16 (L)	VUS (PM2, PM6, PS4_mod)	No further action (undiagnosed)
P62	m.1661A>G (MT-TV, HGNC:7500)	NC_012920.1: m.1661A>G	10.2	Frontotemporal dementia, Semantic dementia, Aphasia, Language impairment, Personality changes	0.23 (L)	VUS (PS4, PM2, BP4)	No further action (undiagnosed)
P63	m.10450A>G (MT-TR, HGNC:7496)	NC_012920.1: m.10450A>G	100	Distal upper limb amyotrophy, Distal upper limb muscle weakness, Weakness of long finger extensor muscles, Hand muscle atrophy, EMG: decremental response of compound muscle action potential to repetitive nerve stimulation, Increased jitter at single fiber EMG	0.21 (L)	VUS (PS3, PM2, PP3)	No further action (undiagnosed)
Table S2: Evaluation of diagnosed individuals and those with variants not found in MitoPhen. Individual IDs 1-37 denote persons diagnosed by the Solve-RD project. Individuals 38-63 are those who remain undiagnosed or have been diagnosed with nuclear gene variants (see ‘Outcome in Solve-RD cohort’ column). HF: heteroplasmic fraction; HPO: human phenotype ontology terms; Phenotype similarity scores…
