# Supplementary material for: Mitochondrial DNA disease discovery through evaluation of genotype and phenotype data: The Solve-RD experience
Source: Am J Hum Genet. 2025 Apr 29;112(6):1376–87. doi: 10.1016/j.ajhg.2025.04.003 (PMC12256788; doi:10.1016/j.ajhg.2025.04.003)
Supplement: Table S3. 89 mtDNA variants in 88 undiagnosed affected individuals — Human phenotype ontology (HPO) terms recorded in Solve-RD, the mtDNA variants, the phenotype similarity score (PSS) and the similarity (Sim) group (<0.3 = 'Low', ≥0.3 < 0.5 = 'Medium, ≥0.5 = 'High') is shown. The overall action is recorded - there were 34 variants recorded as 'report and discuss' in green, as these are variably penetrant homoplasmic variants, 29 variants recorded as 'more information' in orange, and 26 variants recorded as 'no action' in white. HF: Heteroplasmic fraction. [file mmc3.xlsx]

## Sheet: Sheet1
Table S3
ERN	Gene	HGNC ID	MtDNA Variant	HGVS nomenclature	HF	HPO Terms	PSS	Sim group	Action
ERN-RND	MT-TF	HGNC:7481	m.622G>A	NC_012920.1: m.622G>A	0.2	Psychosis;Gait disturbance;Parkinsonism;Dystonia;Bradykinesia	0.354	Medium	More information
ERN-ITHACA	MT-TF	HGNC:7481	m.625G>A	NC_012920.1: m.625G>A	0.015	Macrocephaly;Full cheeks;Macrotia;Seizure;Global developmental delay;Ventricular septal defect;Patent foramen ovale;Pes cavus;Limb dystonia;Intellectual disability severe;Epileptic spasm;Severe global developmental delay;Infantile spasms;Thick vermilion border;Multifocal seizures;Diffuse cerebellar atrophy;Meconium stained amniotic fluid	0.369	Medium	no action
ERN-EpiCARE	MT-RNR1	HGNC:7470	m.1494C>T	NC_012920.1: m.1494C>T	1	Focal aware non-motor seizure;Bilateral tonic-clonic seizure with focal onset;EEG with temporal epileptiform discharges	0.18	Low	Report and discuss
ERN-ITHACA	MT-RNR1	HGNC:7470	m.1494C>T	NC_012920.1: m.1494C>T	1	Intellectual disability severe;High palate;Bifid uvula;Striae distensae	0.225	Low	Report and discuss
ERN-ITHACA	MT-RNR1	HGNC:7470	m.1494C>T	NC_012920.1: m.1494C>T	1	Oral cleft;Retrognathia;Hypertelorism;Intrauterine growth retardation;Anteriorly placed anus;Foot oligodactyly;Limb undergrowth;Fetal cystic hygroma;Increased nuchal translucency	0.276	Low	Report and discuss
ERN-ITHACA	MT-RNR1	HGNC:7470	m.1494C>T	NC_012920.1: m.1494C>T	1	Autism;Mood swings;Intellectual disability	0.333	Medium	Report and discuss
ERN-ITHACA	MT-RNR1	HGNC:7470	m.1494C>T	NC_012920.1: m.1494C>T	1	Mitral regurgitation;Mitral valve prolapse	0.383	Medium	Report and discuss
ERN-ITHACA	MT-RNR1	HGNC:7470	m.1494C>T	NC_012920.1: m.1494C>T	1	Mitral regurgitation;Mitral valve prolapse	0.383	Medium	Report and discuss
ERN-RND	MT-RNR1	HGNC:7470	m.1555A>G	NC_012920.1: m.1555A>G	1	Agitation;Hyperhidrosis;Cluster headache;Abnormal synaptic transmission	0.205	Low	Report and discuss
ERN-RND	MT-RNR1	HGNC:7470	m.1555A>G	NC_012920.1: m.1555A>G	0.985	Frontotemporal dementia;Semantic dementia;Aphasia;Language impairment;Personality changes	0.261	Low	no action
ERN-RND	MT-RNR1	HGNC:7470	m.1555A>G	NC_012920.1: m.1555A>G	0.184	Frontotemporal dementia;Semantic dementia;Aphasia;Language impairment;Personality changes	0.261	Low	no action
ERN-RND	MT-RNR1	HGNC:7470	m.1555A>G	NC_012920.1: m.1555A>G	1	Unsteady gait;Progressive gait ataxia	0.284	Low	Report and discuss
ERN-RND	MT-RNR1	HGNC:7470	m.1555A>G	NC_012920.1: m.1555A>G	0.821	Exaggerated startle response;Involuntary movements;Triggered by sound;Triggered by excitement;Abnormality of movement	0.305	Medium	no action
ERN-ITHACA	MT-RNR1	HGNC:7470	m.1555A>G	NC_012920.1: m.1555A>G	1	Microcephaly;Retrognathia;Intellectual disability	0.332	Medium	Report and discuss
ERN-ITHACA	MT-RNR1	HGNC:7470	m.1555A>G	NC_012920.1: m.1555A>G	1	Retrognathia;Synophrys;Intellectual disability;Episodic abdominal pain;Abnormal coronary artery course	0.335	Medium	Report and discuss
ERN-EpiCARE	MT-RNR1	HGNC:7470	m.1555A>G	NC_012920.1: m.1555A>G	1	Seizure	0.348	Medium	Report and discuss
ERN-EpiCARE	MT-RNR1	HGNC:7470	m.1555A>G	NC_012920.1: m.1555A>G	1	Seizure	0.348	Medium	Report and discuss
ERN-ITHACA	MT-RNR1	HGNC:7470	m.1555A>G	NC_012920.1: m.1555A>G	0.963	Thin upper lip vermilion;Telecanthus;Thick eyebrow;Upslanted palpebral fissure;Synophrys;Autism;Autistic behavior;Motor delay;Clumsiness;Headache;Sleep disturbance	0.361	Medium	Report and discuss
ERN-RND	MT-RNR1	HGNC:7470	m.1555A>G	NC_012920.1: m.1555A>G	1	Photophobia;Depression;Headache;Visual hallucinations;Sensory impairment;Auditory hallucinations;Mania	0.367	Medium	Report and discuss
ERN-EURO-NMD	MT-RNR1	HGNC:7470	m.1555A>G	NC_012920.1: m.1555A>G	1	Leukodystrophy;Cerebral ischemia;Parkinsonism;Dementia;Brain atrophy	0.373	Medium	Report and discuss
ERN-ITHACA	MT-RNR1	HGNC:7470	m.1555A>G	NC_012920.1: m.1555A>G	0.243	Delayed speech and language development;Unilateral cryptorchidism;Hydrocele testis;Lack of peer relationships;Poor eye contact;Stereotypy;Sacral dimple	0.388	Medium	no action
ERN-ITHACA	MT-RNR1	HGNC:7470	m.1555A>G	NC_012920.1: m.1555A>G	0.993	Epicanthus;Wide nasal bridge;Precocious puberty;Obesity;Broad foot;Dysphasia;Developmental regression;Thoracic kyphosis;Short 5th finger;Mild global developmental delay	0.394	Medium	Report and discuss
ERN-ITHACA	MT-RNR1	HGNC:7470	m.1555A>G	NC_012920.1: m.1555A>G	1	Autism;Delayed speech and language development;Intellectual disability;Disproportionate tall stature;Attention deficit hyperactivity disorder;Echolalia	0.396	Medium	Report and discuss
ERN-ITHACA	MT-RNR1	HGNC:7470	m.1555A>G	NC_012920.1: m.1555A>G	0.026	Behavioral abnormality;Hyperactivity;Seizure;Leukodystrophy;Abnormality of cardiovascular system morphology;Epileptic encephalopathy	0.432	Medium	no action
ERN-EURO-NMD	MT-RNR1	HGNC:7470	m.1555A>G	NC_012920.1: m.1555A>G	0.957	Difficulty walking;Myopathy;Progressive muscle weakness;EMG: chronic denervation signs;EMG: neuropathic changes;EMG: myopathic abnormalities;Proximal muscle weakness;Proximal muscle weakness in lower limbs;Proximal muscle weakness in upper limbs;Progressive proximal muscle weakness	0.449	Medium	no action
ERN-EURO-NMD	MT-RNR1	HGNC:7470	m.1555A>G	NC_012920.1: m.1555A>G	1	Ptosis;Muscle weakness;Easy fatigability;EMG: decremental response of compound muscle action potential to repetitive nerve stimulation;Fatigable weakness;Episodic flaccid weakness;Proximal muscle weakness in lower limbs;Cognitive impairment	0.487	Medium	Report and discuss
ERN-RND	MT-RNR1	HGNC:7470	m.1555A>G	NC_012920.1: m.1555A>G	0.217	Dysarthria;Dystonia;Hyperreflexia;Limb dystonia;Generalized dystonia;Craniofacial dystonia	0.493	Medium	no action
ERN-ITHACA	MT-RNR1	HGNC:7470	m.1555A>G	NC_012920.1: m.1555A>G	1	Progressive microcephaly;Low anterior hairline;Wide nose;Delayed speech and language development;Cafe-au-lait spot;Dysmetria;Ventricular septal defect;Pyloric stenosis;Status epilepticus;Scoliosis;Clinodactyly of the 5th finger;Focal myoclonic seizures;Thick hair;Neonatal hypoglycemia	0.507	High	Report and discuss
ERN-ITHACA	MT-RNR1	HGNC:7470	m.1555A>G	NC_012920.1: m.1555A>G	1	Thick lower lip vermilion;Synophrys;Autism;Motor delay;Pes planus;Hypoglycemia;Constipation;Recurrent respiratory infections;Intellectual disability moderate;Clinodactyly of the 5th finger;Exercise-induced muscle fatigue;Cognitive impairment	0.521	High	Report and discuss
ERN-ITHACA	MT-RNR1	HGNC:7470	m.1555A>G	NC_012920.1: m.1555A>G	0.618	Narrow forehead;Prominent antihelix;Autism;Aggressive behavior;Delayed speech and language development;Cafe-au-lait spot;Prominent fingertip pads;Intellectual disability mild;Global developmental delay;Motor delay;Hypertonia;Joint hypermobility;Freckling;Large for gestational age;Vestibular dysfunction;Short toe;Hypoglycemia;Constipation;Sleep disturbance;Hyperbilirubinemia;2-3 toe syndactyly;Att…	0.603	High	no action
ERN-RND	MT-TV	HGNC:7500	m.1661A>G	NC_012920.1: m.1661A>G	0.102	Frontotemporal dementia;Semantic dementia;Aphasia;Language impairment;Personality changes	0.235	Low	no action
ERN-EURO-NMD	MT-TL1, MT-TER	HGNC:7490	m.3242G>A	NC_012920.1: m.3242G>A	0.01	Myopathy;Myofibrillar myopathy	0.162	Low	no action
ERN-ITHACA	MT-TL1	HGNC:7490	m.3243A>G	NC_012920.1: m.3243A>G	0.015	Delayed speech and language development;Unilateral cryptorchidism;Hydrocele testis;Lack of peer relationships;Poor eye contact;Stereotypy;Sacral dimple	0.388	Medium	More information
ERN-RND	MT-TL1	HGNC:7490	m.3243A>G	NC_012920.1: m.3243A>G	0.333	Abnormality of the nervous system;Ataxia;Gait disturbance;Paroxysmal dyskinesia;Abnormality of movement	0.4	Medium	More information
ERN-ITHACA	MT-TL1	HGNC:7490	m.3243A>G	NC_012920.1: m.3243A>G	0.029	Intellectual disability;Absent speech;Hyperreflexia;Bilateral tonic-clonic seizure;Generalized non-motor (absence) seizure;EEG abnormality;Excessive salivation;Brain atrophy;Epileptic encephalopathy	0.485	Medium	More information
ERN-EpiCARE	MT-TL1	HGNC:7490	m.3243A>G	NC_012920.1: m.3243A>G	0.026	Intellectual disability;Seizure;Global developmental delay;Encephalopathy	0.66	High	More information
ERN-RND	MT-TL1, MT-TER	HGNC:7490	m.3244G>A	NC_012920.1: m.3244G>A	0.016	Behavioral abnormality;Poor eye contact;Clumsiness;Hyporeflexia of lower limbs;Multifocal epileptiform discharges;Epileptic spasms;Moderate global developmental delay;Infantile spasms;Pschomotor retardation;Epileptic encephalopathy;Abnormal delivery;Developmental stagnation at onset of seizures;Developmental stagnation;Ventouse delivery	0.428	Medium	More information
ERN-EpiCARE	MT-TL1	HGNC:7490	m.3249G>A	NC_012920.1: m.3249G>A	0.042	Decreased head circumference;Hypotonia;Generalized tonic seizure;Generalized atonic seizure;Typical absence seizure;Bilateral tonic-clonic seizure;EEG with polyspike wave complexes;Developmental regression;Intellectual disability;Refractory drug response;Global developmental delay;Epileptic encephalopathy	0.539	High	More information
ERN-ITHACA	MT-TI	HGNC:7488	m.4295A>G	NC_012920.1: m.4295A>G	0.25	Abnormality of the teeth;Lobulated tongue;Abnormality of oral frenula;Cleft upper lip;Hypertelorism;Underdeveloped nasal alae;Toe syndactyly;Frontal bossing;Agenesis of maxillary premolar;Flat face;Clinodactyly	0.276	Low	no action
ERN-EURO-NMD	MT-TI	HGNC:7488	m.4300A>G	NC_012920.1: m.4300A>G	0.857	Abnormal cardiomyocyte mitochondrial morphology	0.295	Low	More information
ERN-ITHACA	MT-TI	HGNC:7488	m.4308G>A	NC_012920.1: m.4308G>A	0.073	Brachycephaly;Smooth philtrum;Micrognathia;Low-set ears;Proptosis;Blue sclerae;Neonatal hypotonia;Patent foramen ovale;Relative macrocephaly;Prominent metopic ridge;Bilateral cryptorchidism;Infantile axial hypotonia;Bitemporal hollowing;Anteverted ears;Poor suck;Maternal diabetes	0.517	High	More information
ERN-RND	MT-TI	HGNC:7488	m.4317A>G	NC_012920.1: m.4317A>G	1	Frontotemporal dementia;Semantic dementia;Aphasia;Language impairment;Personality changes	0.261	Low	no action
ERN-RND	MT-TI	HGNC:7488	m.4317A>G	NC_012920.1: m.4317A>G	0.973	Frontotemporal dementia;Semantic dementia;Aphasia;Language impairment;Personality changes	0.261	Low	no action
ERN-RND	MT-TI	HGNC:7488	m.4317A>G	NC_012920.1: m.4317A>G	0.95	Frontotemporal dementia;Semantic dementia;Aphasia;Language impairment;Personality changes	0.261	Low	no action
ERN-EURO-NMD	MT-TI	HGNC:7488	m.4317A>G	NC_012920.1: m.4317A>G	1	Neck muscle weakness;Scoliosis;obsolete Respiratory difficulties;Progressive muscle weakness;EMG abnormality;EMG: myopathic abnormalities;Shoulder girdle muscle weakness;Muscular dystrophy;Scapular winging;Shoulder girdle muscle atrophy;Respiratory failure requiring assisted ventilation;Loss of ability to walk;Proximal muscle weakness in lower limbs;Proximal muscle weakness in upper limbs;General…	0.454	Medium	More information
ERN-EURO-NMD	MT-TW	HGNC:7501	m.5538G>A	NC_012920.1: m.5538G>A	0.012	Muscle weakness;Scoliosis;Skeletal muscle atrophy;Progressive muscle weakness;EMG: neuropathic changes;Proximal upper limb amyotrophy;Proximal lower limb amyotrophy;Proximal muscle weakness in lower limbs;Proximal muscle weakness in upper limbs	0.356	Medium	More information
ERN-ITHACA	MT-TN	HGNC:7493	m.5703G>A	NC_012920.1: m.5703G>A	0.048	Wide mouth;High forehead;Wide nasal bridge;Long palpebral fissure;Autism;Cafe-au-lait spot;Seizures;Global developmental delay;Premature birth;Large fleshy ears;Developmental stagnation at onset of seizures;Intellectual disability severe;Abnormality of the umbilical cord;Incisor macrodontia;Premature birth	0.435	Medium	More information
ERN-EpiCARE	MT-TC	HGNC:7477	m.5816A>G	NC_012920.1: m.5816A>G	1	Seizure;Neurodevelopmental delay	0.414	Medium	More information
ERN-EpiCARE	MT-TC	HGNC:7477	m.5816A>G	NC_012920.1: m.5816A>G	1	Abnormality of movement;Bilateral tonic-clonic seizure;Focal-onset seizure;Brain atrophy;Developmental regression;Refractory drug response;Intellectual disability mild;Epileptic encephalopathy	0.474	Medium	More information
ERN-EpiCARE	MT-ATP8/6	HGNC:7414	m.8561C>T	NC_012920.1: m.8561C>T	0.011	Infantile spasms	0.195	Low	no action
ERN-ITHACA	MT-ATP6	HGNC:7414	m.8993T>C	NC_012920.1: m.8993T>C	0.178	Adducted thumb;Intellectual disability;Intellectual disability mild;Global developmental delay;Abnormal facial shape;Pyloric stenosis;Ventriculomegaly;Intellectual disability moderate;Infantile muscular hypotonia;Feeding difficulties;Impaired feeding ability;Cognitive impairment	0.46	Medium	More information
ERN-ITHACA	MT-ATP6	HGNC:7414	m.9155A>T	NC_012920.1: m.9155A>T	0.422	Microcephaly;Delayed speech and language development;Hirsutism;Intellectual disability;Intellectual disability mild;Global developmental delay;Absent speech;Intellectual disability moderate;Poor speech;Short stature;Frontal hirsutism;Cognitive impairment	0.462	Medium	no action
ERN-RND	MT-ATP6	HGNC:7414	m.9176T>C	NC_012920.1: m.9176T>C	1	Spasticity;Lower limb spasticity;Spastic gait;Progressive cerebellar ataxia;Writer's cramp;Babinski sign;Focal dystonia;Progressive spastic paraparesis	0.342	Medium	Report and discuss
ERN-ITHACA	MT-ATP6	HGNC:7414	m.9185T>C	NC_012920.1: m.9185T>C	1	Ataxia;Spastic paraplegia;Muscle weakness;Hyperreflexia;Pes cavus;Gait ataxia;Myalgia;Limb muscle weakness;Paraplegia	0.45	Medium	Report and discuss
ERN-ITHACA	MT-ND3	HGNC:7458	m.10189T>C	NC_012920.1: m.10189T>C	1	Mitral regurgitation;Mitral valve prolapse	0.368	Medium	no action
ERN-EURO-NMD	MT-TR	HGNC:7496	m.10450A>G	NC_012920.1: m.10450A>G	1	Distal upper limb amyotrophy;Distal upper limb muscle weakness;Weakness of long finger extensor muscles;Hand muscle atrophy;EMG: decremental response of compound muscle action potential to repetitive nerve stimulation;Increased jitter at single fiber EMG	0.215	Low	no action
ERN-ITHACA	MT-ND4	HGNC:7459	m.11778G>A	NC_012920.1: m.11778G>A	1	Intellectual disability mild	0.238	Low	Report and discuss
ERN-RND	MT-ND4	HGNC:7459	m.11778G>A	NC_012920.1: m.11778G>A	1	Hypomimic face;Hand tremor;Abnormality of movement	0.247	Low	Report and discuss
ERN-EURO-NMD	MT-TL2	HGNC:7491	m.12313T>C	NC_012920.1: m.12313T>C	0.014	Muscle weakness;Progressive muscle weakness;EMG: neuropathic changes;Proximal muscle weakness in lower limbs;Proximal muscle weakness in upper limbs	0.34	Medium	More information
ERN-ITHACA	MT-TL2	HGNC:7491	m.12315G>A	NC_012920.1: m.12315G>A	0.015	Tall stature;Abnormality of the teeth;Hypertelorism;Square face;Downslanted palpebral fissures;Blepharophimosis;Delayed speech and language development;Cafe-au-lait spot;Hypermelanotic macule;Tapered finger;Global developmental delay;Delayed gross motor development;Downturned corners of mouth;Delayed fine motor development;Prominent forehead;Horizontal eyebrow;Increased head circumference;Induced…	0.413	Medium	More information
ERN-RND	MT-ND5	HGNC:7461	m.13094T>C	NC_012920.1: m.13094T>C	0.012	Spastic paraplegia;Brisk reflexes;Difficulty walking;Muscle stiffness;Intermittent painful muscle spasms	0.34	Medium	More information
ERN-RND	MT-ND5	HGNC:7461	m.13513G>A	NC_012920.1: m.13513G>A	0.274	Episodic vomiting	0.172	Low	More information
ERN-ITHACA	MT-ND5	HGNC:7461	m.13513G>A	NC_012920.1: m.13513G>A	0.048	Short femur;Abnormal umbilical cord blood vessels;Hypospadias;Abnormal vertebral morphology;Camptodactyly;Dandy-Walker malformation	0.32	Medium	More information
ERN-RND	MT-ND6	HGNC:7462	m.14484T>C	NC_012920.1: m.14484T>C	1	Agitation;Hyperhidrosis;Cluster headache;Pain	0.253	Low	Report and discuss
ERN-RND	MT-ND6	HGNC:7462	m.14484T>C	NC_012920.1: m.14484T>C	0.999	Spastic tetraparesis;Abnormal lower motor neuron morphology	0.256	Low	Report and discuss
ERN-EpiCARE	MT-ND6	HGNC:7462	m.14484T>C	NC_012920.1: m.14484T>C	1	Seizure	0.348	Medium	Report and discuss
ERN-RND	MT-ND6	HGNC:7462	m.14484T>C	NC_012920.1: m.14484T>C	1	Dementia;Dystonia;Chorea	0.354	Medium	Report and discuss
ERN-RND	MT-ND6	HGNC:7462	m.14484T>C	NC_012920.1: m.14484T>C	1	Abnormal pyramidal signs;Spasticity;Psychosis;Focal white matter lesions;Gait disturbance	0.404	Medium	Report and discuss
ERN-ITHACA	MT-ND6	HGNC:7462	m.14484T>C	NC_012920.1: m.14484T>C	0.997	Microcephaly;Intellectual disability;Seizure;Global developmental delay;Bilateral tonic-clonic seizure;Intellectual disability profound;Intellectual disability moderate;Leukoencephalopathy;Diffuse leukoencephalopathy;Intellectual disability severe;Abnormality of brain morphology;Epileptic encephalopathy	0.412	Medium	Report and discuss
ERN-ITHACA	MT-ND6	HGNC:7462	m.14484T>C	NC_012920.1: m.14484T>C	1	Dysarthria;Global developmental delay;Tremor;Clumsiness;EEG abnormality;Myoclonic spasms	0.418	Medium	Report and discuss
ERN-EURO-NMD	MT-ND6	HGNC:7462	m.14484T>C	NC_012920.1: m.14484T>C	0.999	Amyotrophic lateral sclerosis;Dysphagia;Dyspnea;Myopathy;Hyperreflexia	0.474	Medium	Report and discuss
ERN-RND	MT-ND6	HGNC:7462	m.14484T>C	NC_012920.1: m.14484T>C	0.992	Gait disturbance;Dystonia;Myoclonus;Paraparesis;Distal muscle weakness;Hyperkinesis;Proximal amyotrophy	0.489	Medium	Report and discuss
ERN-ITHACA	MT-ND6	HGNC:7462	m.14484T>C	NC_012920.1: m.14484T>C	1	Cryptorchidism;Microcephaly;Global developmental delay;Hypoplasia of the corpus callosum;Abnormal cortical gyration;Scoliosis;Proportionate short stature;Short stature;Decreased body weight;Crossed fused renal ectopia;Broad lateral eyebrow;Uplifted earlobe;Short thorax;Ectopic posterior pituitary;Tented philtrum;Clinodactyly of the 4th finger;Contracture of the proximal interphalangeal joint of t…	0.492	Medium	Report and discuss
ERN-EURO-NMD	MT-TE	HGNC:7479	m.14674T>C	NC_012920.1: m.14674T>C	0.857	Mitochondrial myopathy;Abnormal activity of mitochondrial respiratory chain	0.486	Medium	More information
ERN-EURO-NMD	MT-TE	HGNC:7479	m.14674T>C	NC_012920.1: m.14674T>C	1	Mitochondrial myopathy;Abnormal activity of mitochondrial respiratory chain	0.486	Medium	More information
ERN-ITHACA	MT-TE	HGNC:7479	m.14692A>G	NC_012920.1: m.14692A>G	1	Open mouth;High palate;Strabismus;Intellectual disability;Global developmental delay;Neonatal hypotonia;Joint hypermobility;Aortic regurgitation;Truncal obesity;Bilateral cryptorchidism	0.496	Medium	no action
ERN-ITHACA	MT-TE	HGNC:7479	m.14696A>G	NC_012920.1: m.14696A>G	0.999	Seizures;Encephalopathy;Intellectual disability severe	0.619	High	no action
ERN-ITHACA	MT-CYB	HGNC:7427	m.14849T>C	NC_012920.1: m.14849T>C	0.053	Intellectual disability;Seizure;Status epilepticus	0.352	Medium	More information
ERN-EpiCARE	MT-CYB	HGNC:7427	m.15092G>A	NC_012920.1: m.15092G>A	0.028	Epileptic encephalopathy;Global developmental delay;Amelogenesis imperfecta;Neutropenia;Hypotonia	0.402	Medium	More information
ERN-ITHACA	MT-CYB	HGNC:7427	m.15092G>A	NC_012920.1: m.15092G>A	0.074	Epicanthus;Seizure;Global developmental delay;Abnormal facial shape;Generalized-onset seizure;Severe muscular hypotonia;Muscular hypotonia of the trunk;Infantile muscular hypotonia	0.477	Medium	More information
ERN-EpiCARE	MT-CYB	HGNC:7427	m.15498G>A	NC_012920.1: m.15498G>A	1	Seizure	0.348	Medium	no action
ERN-EpiCARE	MT-CYB	HGNC:7427	m.15498G>A	NC_012920.1: m.15498G>A	1	Seizure	0.348	Medium	no action
ERN-ITHACA	MT-CYB	HGNC:7427	m.15498G>A	NC_012920.1: m.15498G>A	1	Ectopic kidney;Ventricular septal defect;Spina bifida	0.403	Medium	no action
ERN-ITHACA	MT-CYB	HGNC:7427	m.15498G>A	NC_012920.1: m.15498G>A	0.016	Intellectual disability;Intellectual disability mild;Global developmental delay;Ventricular septal defect;Atrial septal defect;Pulmonic stenosis;Aortic valve stenosis;Subvalvular aortic stenosis;Intellectual disability profound;Supravalvular aortic stenosis;Pulmonary artery stenosis;Abnormal ventricular septum morphology;Intellectual disability severe;Inlet ventricular septal defect;Subarterial v…	0.43	Medium	no action
ERN-ITHACA	MT-CYB	HGNC:7427	m.15498G>A	NC_012920.1: m.15498G>A	0.314	Cleft palate;Thin upper lip vermilion;Low-set ears;Upslanted palpebral fissure;Stereotypy;Single transverse palmar crease;Global developmental delay;Growth delay;Gastroesophageal reflux;Asthma;Generalized myoclonic seizures;Sparse scalp hair;Delayed skeletal maturation;Finger syndactyly;Attention deficit hyperactivity disorder;Feeding difficulties;Chronic constipation	0.46	Medium	no action
ERN-ITHACA	MT-TT	HGNC:7499	m.15915G>A	NC_012920.1: m.15915G>A	0.02	Vesicoureteral reflux;Thin vermilion border;Retrognathia;Epicanthus;Broad philtrum;Smooth philtrum;Broad forehead;Nasolacrimal duct obstruction;Blepharophimosis;Delayed speech and language development;Single transverse palmar crease;Sacral dimple;Intellectual disability;Global developmental delay;Atrial septal defect;Gastroesophageal reflux;Tethered cord;Syringomyelia;Anomalous pulmonary venous r…	0.482	Medium	More information
ERN-ITHACA	MT-TP	HGNC:7494	m.15967G>A	NC_012920.1: m.15967G>A	0.05	High palate;Thin vermilion border;Short philtrum;Low-set posteriorly rotated ears;Long eyelashes;Esotropia;Synophrys;Growth delay;Spastic tetraplegia;Delayed skeletal maturation;Cerebral hypomyelination;Muscular hypotonia of the trunk;Severe global developmental delay;Small for gestational age;Premature birth;Birth length less than 3rd percentile;Congenital microcephaly	0.402	Medium	More information
ERN-EURO-NMD	MT-TP	HGNC:7494	m.15995G>A	NC_012920.1: m.15995G>A	0.012	Mixed hearing impairment;Areflexia;Muscle weakness;Skeletal muscle atrophy;Progressive muscle weakness;Myalgia;Muscle cramps;EMG: neuropathic changes;Distal upper limb amyotrophy;Distal lower limb amyotrophy;Proximal upper limb amyotrophy;Proximal lower limb amyotrophy;Distal upper limb muscle weakness;Proximal muscle weakness in lower limbs;Proximal muscle weakness in upper limbs;Distal lower li…	0.429	Medium	More information
ERN-ITHACA	MT-TP	HGNC:7494	m.16023G>A	NC_012920.1: m.16023G>A	0.076	Hypospadias;Cleft palate;Hearing impairment;Ventricular septal defect;Pulmonic stenosis;Patent ductus arteriosus;Pes cavus;Scoliosis;Mild global developmental delay;Enlarged vestibular aqueduct	0.919	High	More information
Table S3: 89 mtDNA variants in 88 undiagnosed affected individuals. Human phenotype ontology (HPO) terms recorded in Solve-RD, the mtDNA variants, the phenotype similarity score (PSS) and the similarity (Sim) group (<0.3 = 'Low', ≥0.3<0.5 = 'Medium, ≥ 0.5 = 'High') is shown. The overall action is recorded - there were 34 variants recorded as 'report and discuss' in green, as these are variably pe…
